# Supplementary material for: Identifying a spatial scale for the analysis of residential burglary: An empirical framework based on point pattern analysis
Source: PLoS One. 2022 Feb 28;17(2):e0264718. doi: 10.1371/journal.pone.0264718 (PMC8884495; doi:10.1371/journal.pone.0264718)
Supplement: S1 Data — (ZIP) [file pone.0264718.s003.zip]

Archive with 9 entries (8 files):
- data/
- data/ResidentialBurglary.cpg
- data/ResidentialBurglary.dbf
- data/ResidentialBurglary.prj
- data/ResidentialBurglary.sbn
- data/ResidentialBurglary.sbx
- data/ResidentialBurglary.shp
- data/ResidentialBurglary.shp.xml
- data/ResidentialBurglary.shx
