# Supplementary material for: Identifying a spatial scale for the analysis of residential burglary: An empirical framework based on point pattern analysis
Source: PLoS One. 2022 Feb 28;17(2):e0264718. doi: 10.1371/journal.pone.0264718 (PMC8884495; doi:10.1371/journal.pone.0264718)
Supplement: S1 Data — (ZIP) [file pone.0264718.s003.zip › data/ResidentialBurglary.prj]

PROJCS["NAD_1983_2011_StatePlane_Ohio_South_FIPS_3402",GEOGCS["GCS_NAD_1983_2011",DATUM["D_NAD_1983_2011",SPHEROID["GRS_1980",6378137.0,298.257222101]],PRIMEM["Greenwich",0.0],UNIT["Degree",0.0174532925199433]],PROJECTION["Lambert_Conformal_Conic"],PARAMETER["False_Easting",600000.0],PARAMETER["False_Northing",0.0],PARAMETER["Central_Meridian",-82.5],PARAMETER["Standard_Parallel_1",38.73333333333333],PARAMETER["Standard_Parallel_2",40.03333333333333],PARAMETER["Latitude_Of_Origin",38.0],UNIT["Meter",1.0]]
