# Supplementary material for: Identifying a spatial scale for the analysis of residential burglary: An empirical framework based on point pattern analysis
Source: PLoS One. 2022 Feb 28;17(2):e0264718. doi: 10.1371/journal.pone.0264718 (PMC8884495; doi:10.1371/journal.pone.0264718)
Supplement: S1 Data — (ZIP) [file pone.0264718.s003.zip › data/ResidentialBurglary.shp.xml]

<?xml version="1.0" encoding="UTF-8"?>
<metadata xml:lang="zh"><Esri><CreaDate>20190106</CreaDate><CreaTime>13255800</CreaTime><SyncOnce>FALSE</SyncOnce><RematchLocator>Locator0315<Category Locator="Review">Address</Category><Description Locator="Review">US Streets</Description><BuildVersion Locator="Review">$Revision: 12$</BuildVersion><BuildVersionDate Locator="Review">$Date: 7/12/2006 11:43:16 AM$</BuildVersionDate><CLSID Locator="Review">{B5D3AB87-EED1-11D3-9F76-00C04F8ED1C4}</CLSID><DBEnv.CLSID Locator="Review">{43BA3ECC-0120-11d4-AB58-00C04FA379E3}</DBEnv.CLSID><DBEnv.Library Locator="Review">LocationQueryEngine</DBEnv.Library><EmbedGeocodingRules Locator="Review">TRUE</EmbedGeocodingRules><EndOffset Locator="Review">3</EndOffset><FieldAliases Locator="Review">Street or Intersection</FieldAliases><FieldNames.0 Locator="Review">Address</FieldNames.0><FieldNames.0 Locator="Review">Addr</FieldNames.0><FieldNames.0 Locator="Review">Street</FieldNames.0><Fields Locator="Review">Street</Fields><FieldSizes Locator="Review">60</FieldSizes><FieldsRequired Locator="Review">TRUE</FieldsRequired><FileMAT Locator="Review">us_addr2.mat</FileMAT><FileSTN Locator="Review">us_addr.stn</FileSTN><Interpolate Locator="Review">TRUE</Interpolate><IntersectionConnectors Locator="Review">&amp; | @</IntersectionConnectors><IntFileMAT Locator="Review">us_intsc2.mat</IntFileMAT><IntFileSTN Locator="Review">us_intsc.stn</IntFileSTN><Locator.CLSID Locator="Review">{D9052385-AB46-11d2-AADA-00C04FA379E3}</Locator.CLSID><Locator.FactoryCLSID Locator="Review">{68F5E953-06FF-11d3-AAFD-00C04FA379E3}</Locator.FactoryCLSID><Locator.FactoryLibrary Locator="Review">mtchloc</Locator.FactoryLibrary><Locator.Library Locator="Review">mtchloc</Locator.Library><LocatorWorkspaceString Locator="Review">ProgID = esriDataSourcesFile.ShapefileWorkspaceFactory; Path = D:\crimeproject\geocoding\Centerline\</LocatorWorkspaceString><MatchIfScoresTie Locator="Review">TRUE</MatchIfScoresTie><MinimumCandidateScore Locator="Review">10</MinimumCandidateScore><MinimumMatchScore Locator="Review">60</MinimumMatchScore><MKeyAlias.D1 Locator="Review">SufDir1</MKeyAlias.D1><MKeyAlias.D2 Locator="Review">SufDir2</MKeyAlias.D2><MKeyAlias.E1 Locator="Review">PreType1</MKeyAlias.E1><MKeyAlias.E2 Locator="Review">PreType2</MKeyAlias.E2><MKeyAlias.HN Locator="Review">HouseNum</MKeyAlias.HN><MKeyAlias.P1 Locator="Review">PreDir1</MKeyAlias.P1><MKeyAlias.P2 Locator="Review">PreDir2</MKeyAlias.P2><MKeyAlias.PD Locator="Review">PreDir</MKeyAlias.PD><MKeyAlias.PT Locator="Review">PreType</MKeyAlias.PT><MKeyAlias.S1 Locator="Review">StreetName1</MKeyAlias.S1><MKeyAlias.S2 Locator="Review">StreetName2</MKeyAlias.S2><MKeyAlias.SD Locator="Review">SufDir</MKeyAlias.SD><MKeyAlias.SN Locator="Review">StreetName</MKeyAlias.SN><MKeyAlias.ST Locator="Review">SufType</MKeyAlias.ST><MKeyAlias.T1 Locator="Review">SufType1</MKeyAlias.T1><MKeyAlias.T2 Locator="Review">SufType2</MKeyAlias.T2><MKeyField Locator="Review">XX</MKeyField><Query.CLSID Locator="Review">{1845B140-FC3B-11d2-AAFA-00C04FA379E3}</Query.CLSID><Query.Library Locator="Review">mtchloc</Query.Library><RD.Func Locator="Review">SDEX,mtchloc,SX,""</RD.Func><RD.Func Locator="Review">SpellSens,mtchloc,SpellSens,""</RD.Func><RD.IdxTable Locator="Review">IdxTable1,"IndexTable for Primary table"</RD.IdxTable><RD.IdxTable1.IdxColumn Locator="Review">XID,"Soundex foreign key column",Y,$Table1.ID</RD.IdxTable1.IdxColumn><RD.IdxTable1.IdxColumn Locator="Review">Sx,"Soundex code column",Y,@SDEX($Table1.StreetName)</RD.IdxTable1.IdxColumn><RD.IdxTable1.Prefix Locator="Review">GC_SS</RD.IdxTable1.Prefix><RD.ILQuery.Filter Locator="Review">@SpellSens(%S1%, $Table1.StreetName)</RD.ILQuery.Filter><RD.ILQuery.InvariantWhere Locator="Review">: AND $Table1.ID = $IdxTable1.XID:</RD.ILQuery.InvariantWhere><RD.ILQuery.Lox Locator="Review">Lox1</RD.ILQuery.Lox><RD.ILQuery.MF Locator="Review">PreDir1,Table1.PreDir</RD.ILQuery.MF><RD.ILQuery.MF Locator="Review">PreType1,Table1.PreType</RD.ILQuery.MF><RD.ILQuery.MF Locator="Review">StreetName1,Table1.StreetName</RD.ILQuery.MF><RD.ILQuery.MF Locator="Review">Type1,Table1.StreetType</RD.ILQuery.MF><RD.ILQuery.MF Locator="Review">SufDir1,Table1.SufDir</RD.ILQuery.MF><RD.ILQuery.MF Locator="Review">Shape,Table1.Shape</RD.ILQuery.MF><RD.ILQuery.MF Locator="Review">ID,Table1.ID</RD.ILQuery.MF><RD.ILQuery.Where Locator="Review">$IdxTable1.Sx = '@SDEX(%S1%)'</RD.ILQuery.Where><RD.IRQuery.Filter Locator="Review">@SpellSens(%S2%, $Table1.StreetName)</RD.IRQuery.Filter><RD.IRQuery.InvariantWhere Locator="Review">: AND $Table1.ID = $IdxTable1.XID:</RD.IRQuery.InvariantWhere><RD.IRQuery.Lox Locator="Review">Lox1</RD.IRQuery.Lox><RD.IRQuery.MF Locator="Review">PreDir2,Table1.PreDir</RD.IRQuery.MF><RD.IRQuery.MF Locator="Review">PreType2,Table1.PreType</RD.IRQuery.MF><RD.IRQuery.MF Locator="Review">StreetName2,Table1.StreetName</RD.IRQuery.MF><RD.IRQuery.MF Locator="Review">Type2,Table1.StreetType</RD.IRQuery.MF><RD.IRQuery.MF Locator="Review">SufDir2,Table1.SufDir</RD.IRQuery.MF><RD.IRQuery.MF Locator="Review">Shape,Table1.Shape</RD.IRQuery.MF><RD.IRQuery.MF Locator="Review">ID,Table1.ID</RD.IRQuery.MF><RD.IRQuery.Where Locator="Review">$IdxTable1.Sx = '@SDEX(%S2%)'</RD.IRQuery.Where><RD.LeftIntsecQuery Locator="Review">ILQuery,"Left Intersection Query"</RD.LeftIntsecQuery><RD.LocatorIndex Locator="Review">Lox1</RD.LocatorIndex><RD.Lox1.Restrict Locator="Review">$Table1.StreetName &lt;&gt; 'UNNAMED STREET' AND $Table1.StreetName &lt;&gt; 'UNNAMED' AND $Table1.StreetName &lt;&gt; '' AND $Table1.StreetName &lt;&gt; ' '</RD.Lox1.Restrict><RD.Lox1.SortBy Locator="Review">$IdxTable1.Sx</RD.Lox1.SortBy><RD.Lox1.SortBy Locator="Review">$Table1.StreetName</RD.Lox1.SortBy><RD.Lox1.SortBy Locator="Review">$Table1.PreType,$Table1.PreDir,$Table1.SufDir,$Table1.StreetType</RD.Lox1.SortBy><RD.Lox1.SubtreeSplit Locator="Review">0</RD.Lox1.SubtreeSplit><RD.Lox1.Tail Locator="Review">$Table1.LeftFrom,$Table1.LeftTo,$Table1.RightFrom,$Table1.RightTo,$Table1.ID,$Table1.Shape</RD.Lox1.Tail><RD.Query Locator="Review">Query1,"Main query"</RD.Query><RD.Query1.Filter Locator="Review">@SpellSens(%SN%, $Table1.StreetName)</RD.Query1.Filter><RD.Query1.InvariantWhere Locator="Review">: AND $Table1.ID = $IdxTable1.XID:</RD.Query1.InvariantWhere><RD.Query1.Lox Locator="Review">Lox1</RD.Query1.Lox><RD.Query1.MF Locator="Review">LeftFrom,Table1.LeftFrom</RD.Query1.MF><RD.Query1.MF Locator="Review">LeftTo,Table1.LeftTo</RD.Query1.MF><RD.Query1.MF Locator="Review">RightFrom,Table1.RightFrom</RD.Query1.MF><RD.Query1.MF Locator="Review">RightTo,Table1.RightTo</RD.Query1.MF><RD.Query1.MF Locator="Review">PreDir,Table1.PreDir</RD.Query1.MF><RD.Query1.MF Locator="Review">PreType,Table1.PreType</RD.Query1.MF><RD.Query1.MF Locator="Review">StreetName,Table1.StreetName</RD.Query1.MF><RD.Query1.MF Locator="Review">StreetType,Table1.StreetType</RD.Query1.MF><RD.Query1.MF Locator="Review">SufDir,Table1.SufDir</RD.Query1.MF><RD.Query1.MF Locator="Review">Shape,Table1.Shape</RD.Query1.MF><RD.Query1.MF Locator="Review">ID,Table1.ID</RD.Query1.MF><RD.Query1.Where Locator="Review">$IdxTable1.Sx = '@SDEX(%SN%)'</RD.Query1.Where><RD.RightIntsecQuery Locator="Review">IRQuery,"Right Intersection Query"</RD.RightIntsecQuery><RD.Table Locator="Review">Table1,"Primary table"</RD.Table><RD.Table1.Column Locator="Review">LeftFrom,"House From Left",N,TRUE</RD.Table1.Column><RD.Table1.Column Locator="Review">LeftTo,"House To Left",N,TRUE</RD.Table1.Column><RD.Table1.Column Locator="Review">RightFrom,"House From Right",N,TRUE</RD.Table1.Column><RD.Table1.Column Locator="Review">RightTo,"House To Right",N,TRUE</RD.Table1.Column><RD.Table1.Column Locator="Review">PreDir,"Prefix Direction",N,FALSE</RD.Table1.Column><RD.Table1.Column Locator="Review">PreType,"Prefix Type",N,FALSE</RD.Table1.Column><RD.Table1.Column Locator="Review">StreetName,"Street Name",N,TRUE</RD.Table1.Column><RD.Table1.Column Locator="Review">StreetType,"Street Type",N,FALSE</RD.Table1.Column><RD.Table1.Column Locator="Review">SufDir,"Suffix Direction",N,FALSE</RD.Table1.Column><RD.Table1.Column Locator="Review">ID,"Record ID for the Primary table",N,TRUE</RD.Table1.Column><RD.Table1.Column Locator="Review">Shape,"Shape column",N,TRUE</RD.Table1.Column><RD.Table1.Filter Locator="Review">esriCatalog.GxFilterFeatureClasses</RD.Table1.Filter><RD.Val.IdxTable1 Locator="Review">GC_SSCenterline0315</RD.Val.IdxTable1><RD.Val.IdxTable1.Sx Locator="Review">SX</RD.Val.IdxTable1.Sx><RD.Val.IdxTable1.XID Locator="Review">XID</RD.Val.IdxTable1.XID><RD.Val.Table1 Locator="Review">Centerline0315</RD.Val.Table1><RD.Val.Table1.ID Locator="Review">FID</RD.Val.Table1.ID><RD.Val.Table1.LeftFrom Locator="Review">LF_ADDR</RD.Val.Table1.LeftFrom><RD.Val.Table1.LeftTo Locator="Review">LT_ADDR</RD.Val.Table1.LeftTo><RD.Val.Table1.PreDir Locator="Review">::</RD.Val.Table1.PreDir><RD.Val.Table1.PreType Locator="Review">::</RD.Val.Table1.PreType><RD.Val.Table1.RightFrom Locator="Review">RF_ADDR</RD.Val.Table1.RightFrom><RD.Val.Table1.RightTo Locator="Review">RT_ADDR</RD.Val.Table1.RightTo><RD.Val.Table1.Shape Locator="Review">Shape</RD.Val.Table1.Shape><RD.Val.Table1.StreetName Locator="Review">FLNAME_LBL</RD.Val.Table1.StreetName><RD.Val.Table1.StreetType Locator="Review">::</RD.Val.Table1.StreetType><RD.Val.Table1.SufDir Locator="Review">::</RD.Val.Table1.SufDir><RD.WorkspaceString Locator="Review">ProgID = esriDataSourcesFile.ShapefileWorkspaceFactory.1; Path = E:\crimeproject\geocoding\Centerline</RD.WorkspaceString><RebuildStartTime Locator="Review">128500923213900000</RebuildStartTime><RebuildStartTimeAscii Locator="Review">10:05:21 PM</RebuildStartTimeAscii><SafeLocatorName Locator="Review">Locator0315</SafeLocatorName><SideOffset Locator="Review">0</SideOffset><SpellingSensitivity Locator="Review">80</SpellingSensitivity><StoreStandardizedRefData Locator="Review">TRUE</StoreStandardizedRefData><SupportIntersections Locator="Review">TRUE</SupportIntersections><UICLSID Locator="Review">{AE5A3A0E-F756-11D2-9F4F-00C04F8ED1C4}</UICLSID><UseRelativePaths Locator="Review">False</UseRelativePaths><Version Locator="Review">9.2</Version><WritePercentAlongField Locator="Review">FALSE</WritePercentAlongField><WriteReferenceIDField Locator="Review">FALSE</WriteReferenceIDField><WriteStandardizedAddressField Locator="Review">FALSE</WriteStandardizedAddressField><WriteXYCoordFields Locator="Review">FALSE</WriteXYCoordFields><InTable Locator="Review">::</InTable><InKeyColumns Locator="Review">::</InKeyColumns><InColumns Locator="Review">ARC_Street</InColumns><OutTable Locator="Review">::</OutTable><OutKeyColumns Locator="Review">::</OutKeyColumns><OutColumns Locator="Review">Shape</OutColumns><OutColumns Locator="Review">Status</OutColumns><OutColumns Locator="Review">Score</OutColumns><OutColumns Locator="Review">Side</OutColumns><OutColumns Locator="Review">X</OutColumns><OutColumns Locator="Review">Y</OutColumns><OutColumns Locator="Review">Stan_addr</OutColumns><OutColumns Locator="Review">Ref_ID</OutColumns><OutColumns Locator="Review">Pct_along</OutColumns></RematchLocator><SyncDate>20160609</SyncDate><SyncTime>14331800</SyncTime><ModDate>20160609</ModDate><ModTime>14331800</ModTime><DataProperties><lineage><Process Name="Merge_1" ToolSource="C:\Program Files\ArcGIS\ArcToolbox\Toolboxes\Data Management Tools.tbx\Merge" Date="20080330" Time="164419">Merge E:\crimeproject\geocoding\shp\Geocoding1.shp;E:\crimeproject\geocoding\shp\GeoCoding2.shp;E:\crimeproject\geocoding\shp\Geocoding3.shp;E:\crimeproject\geocoding\shp\NoAddress.shp;E:\crimeproject\geocoding\shp\UnknowAddress.shp E:\crimeproject\geocoding\shp\GeocodingAll.shp "Status Status true false false 1 Text 0 0 ,First,#,E:\crimeproject\geocoding\shp\Geocoding1.shp,Status,-1,-1,E:\crimeproject\geocoding\shp\GeoCoding2.shp,Status,-1,-1,E:\crimeproject\geocoding\shp\Geocoding3.shp,Status,-1,-1,E:\crimeproject\geocoding\shp\NoAddress.shp,Status,-1,-1,E:\crimeproject\geocoding\shp\UnknowAddress.shp,Status,-1,-1;Score Score true false false 4 Short 0 4 ,First,#,E:\crimeproject\geocoding\shp\Geocoding1.shp,Score,-1,-1,E:\crimeproject\geocoding\shp\GeoCoding2.shp,Score,-1,-1,E:\crimeproject\geocoding\shp\Geocoding3.shp,Score,-1,-1,E:\crimeproject\geocoding\shp\NoAddress.shp,Score,-1,-1,E:\crimeproject\geocoding\shp\UnknowAddress.shp,Score,-1,-1;Side Side true false false 1 Text 0 0 ,First,#,E:\crimeproject\geocoding\shp\Geocoding1.shp,Side,-1,-1,E:\crimeproject\geocoding\shp\GeoCoding2.shp,Side,-1,-1,E:\crimeproject\geocoding\shp\Geocoding3.shp,Side,-1,-1,E:\crimeproject\geocoding\shp\NoAddress.shp,Side,-1,-1,E:\crimeproject\geocoding\shp\UnknowAddress.shp,Side,-1,-1;X X true false false 19 Double 10 18 ,First,#,E:\crimeproject\geocoding\shp\Geocoding1.shp,X,-1,-1,E:\crimeproject\geocoding\shp\GeoCoding2.shp,X,-1,-1,E:\crimeproject\geocoding\shp\Geocoding3.shp,X,-1,-1,E:\crimeproject\geocoding\shp\NoAddress.shp,X,-1,-1,E:\crimeproject\geocoding\shp\UnknowAddress.shp,X,-1,-1;Y Y true false false 19 Double 10 18 ,First,#,E:\crimeproject\geocoding\shp\Geocoding1.shp,Y,-1,-1,E:\crimeproject\geocoding\shp\GeoCoding2.shp,Y,-1,-1,E:\crimeproject\geocoding\shp\Geocoding3.shp,Y,-1,-1,E:\crimeproject\geocoding\shp\NoAddress.shp,Y,-1,-1,E:\crimeproject\geocoding\shp\UnknowAddress.shp,Y,-1,-1;Stan_addr Stan_addr true false false 79 Text 0 0 ,First,#,E:\crimeproject\geocoding\shp\Geocoding1.shp,Stan_addr,-1,-1,E:\crimeproject\geocoding\shp\GeoCoding2.shp,Stan_addr,-1,-1,E:\crimeproject\geocoding\shp\Geocoding3.shp,Stan_addr,-1,-1,E:\crimeproject\geocoding\shp\NoAddress.shp,Stan_addr,-1,-1,E:\crimeproject\geocoding\shp\UnknowAddress.shp,Stan_addr,-1,-1;Ref_ID Ref_ID true false false 9 Long 0 9 ,First,#,E:\crimeproject\geocoding\shp\Geocoding1.shp,Ref_ID,-1,-1,E:\crimeproject\geocoding\shp\GeoCoding2.shp,Ref_ID,-1,-1,E:\crimeproject\geocoding\shp\Geocoding3.shp,Ref_ID,-1,-1,E:\crimeproject\geocoding\shp\NoAddress.shp,Ref_ID,-1,-1,E:\crimeproject\geocoding\shp\UnknowAddress.shp,Ref_ID,-1,-1;Pct_along Pct_along true false false 16 Double 4 15 ,First,#,E:\crimeproject\geocoding\shp\Geocoding1.shp,Pct_along,-1,-1,E:\crimeproject\geocoding\shp\GeoCoding2.shp,Pct_along,-1,-1,E:\crimeproject\geocoding\shp\Geocoding3.shp,Pct_along,-1,-1,E:\crimeproject\geocoding\shp\NoAddress.shp,Pct_along,-1,-1,E:\crimeproject\geocoding\shp\UnknowAddress.shp,Pct_along,-1,-1;ARC_Street ARC_Street true false false 60 Text 0 0 ,First,#,E:\crimeproject\geocoding\shp\Geocoding1.shp,ARC_Street,-1,-1,E:\crimeproject\geocoding\shp\GeoCoding2.shp,ARC_Street,-1,-1,E:\crimeproject\geocoding\shp\Geocoding3.shp,ARC_Street,-1,-1,E:\crimeproject\geocoding\shp\NoAddress.shp,ARC_Street,-1,-1,E:\crimeproject\geocoding\shp\UnknowAddress.shp,ARC_Street,-1,-1;ID1 ID1 true false false 9 Long 0 9 ,First,#,E:\crimeproject\geocoding\shp\Geocoding1.shp,ID1,-1,-1,E:\crimeproject\geocoding\shp\GeoCoding2.shp,ID1,-1,-1,E:\crimeproject\geocoding\shp\Geocoding3.shp,ID1,-1,-1,E:\crimeproject\geocoding\shp\NoAddress.shp,ID1,-1,-1,E:\crimeproject\geocoding\shp\UnknowAddress.shp,ID1,-1,-1;Name Name true false false 22 Text 0 0 ,First,#,E:\crimeproject\geocoding\shp\Geocoding1.shp,Name,-1,-1,E:\crimeproject\geocoding\shp\GeoCoding2.shp,Name,-1,-1,E:\crimeproject\geocoding\shp\Geocoding3.shp,Name,-1,-1,E:\crimeproject\geocoding\shp\NoAddress.shp,Name,-1,-1,E:\crimeproject\geocoding\shp\UnknowAddress.shp,Name,-1,-1;Date1 Date1 true false false 9 Long 0 9 ,First,#,E:\crimeproject\geocoding\shp\Geocoding1.shp,Date1,-1,-1,E:\crimeproject\geocoding\shp\GeoCoding2.shp,Date1,-1,-1,E:\crimeproject\geocoding\shp\Geocoding3.shp,Date1,-1,-1,E:\crimeproject\geocoding\shp\NoAddress.shp,Date1,-1,-1,E:\crimeproject\geocoding\shp\UnknowAddress.shp,Date1,-1,-1;Location Location true false false 45 Text 0 0 ,First,#,E:\crimeproject\geocoding\shp\Geocoding1.shp,Location,-1,-1,E:\crimeproject\geocoding\shp\GeoCoding2.shp,Location,-1,-1,E:\crimeproject\geocoding\shp\Geocoding3.shp,Location,-1,-1,E:\crimeproject\geocoding\shp\NoAddress.shp,Location,-1,-1,E:\crimeproject\geocoding\shp\UnknowAddress.shp,Location,-1,-1;UCRCode UCRCode true false false 6 Text 0 0 ,First,#,E:\crimeproject\geocoding\shp\Geocoding1.shp,UCRCode,-1,-1,E:\crimeproject\geocoding\shp\GeoCoding2.shp,UCRCode,-1,-1,E:\crimeproject\geocoding\shp\Geocoding3.shp,UCRCode,-1,-1,E:\crimeproject\geocoding\shp\NoAddress.shp,UCRCode,-1,-1,E:\crimeproject\geocoding\shp\UnknowAddress.shp,UCRCode,-1,-1;CrimeName CrimeName true false false 25 Text 0 0 ,First,#,E:\crimeproject\geocoding\shp\Geocoding1.shp,CrimeName,-1,-1,E:\crimeproject\geocoding\shp\GeoCoding2.shp,CrimeName,-1,-1,E:\crimeproject\geocoding\shp\Geocoding3.shp,CrimeName,-1,-1,E:\crimeproject\geocoding\shp\NoAddress.shp,CrimeName,-1,-1,E:\crimeproject\geocoding\shp\UnknowAddress.shp,CrimeName,-1,-1;Date2 Date2 true false false 9 Text 0 0 ,First,#,E:\crimeproject\geocoding\shp\Geocoding1.shp,Date2,-1,-1,E:\crimeproject\geocoding\shp\GeoCoding2.shp,Date2,-1,-1,E:\crimeproject\geocoding\shp\Geocoding3.shp,Date2,-1,-1,E:\crimeproject\geocoding\shp\NoAddress.shp,Date2,-1,-1,E:\crimeproject\geocoding\shp\UnknowAddress.shp,Date2,-1,-1;CTime CTime true false false 19 Double 0 0 ,First,#,E:\crimeproject\geocoding\shp\Geocoding1.shp,CTime,-1,-1,E:\crimeproject\geocoding\shp\GeoCoding2.shp,CTime,-1,-1,E:\crimeproject\geocoding\shp\Geocoding3.shp,CTime,-1,-1,E:\crimeproject\geocoding\shp\NoAddress.shp,CTime,-1,-1,E:\crimeproject\geocoding\shp\UnknowAddress.shp,CTime,-1,-1;Report Report true false false 9 Long 0 9 ,First,#,E:\crimeproject\geocoding\shp\Geocoding1.shp,Report,-1,-1,E:\crimeproject\geocoding\shp\GeoCoding2.shp,Report,-1,-1,E:\crimeproject\geocoding\shp\Geocoding3.shp,Report,-1,-1,E:\crimeproject\geocoding\shp\NoAddress.shp,Report,-1,-1,E:\crimeproject\geocoding\shp\UnknowAddress.shp,Report,-1,-1"</Process><Process ToolSource="c:\program files (x86)\arcgis\desktop10.2\ArcToolbox\Toolboxes\Data Management Tools.tbx\CalculateField" Date="20160524" Time="105000">CalculateField AllCrimeData CDay !Date2![2:4] PYTHON_9.3 #</Process><Process ToolSource="c:\program files (x86)\arcgis\desktop10.2\ArcToolbox\Toolboxes\Data Management Tools.tbx\CalculateField" Date="20160524" Time="105311">CalculateField AllCrimeData CMonth !Date2![:2] PYTHON_9.3 #</Process><Process ToolSource="c:\program files (x86)\arcgis\desktop10.2\ArcToolbox\Toolboxes\Data Management Tools.tbx\CalculateField" Date="20160524" Time="105625">CalculateField AllCrimeData CYear !Date2![4:8] PYTHON_9.3 #</Process><Process ToolSource="c:\program files (x86)\arcgis\desktop10.2\ArcToolbox\Toolboxes\Data Management Tools.tbx\CalculateField" Date="20160524" Time="132436">CalculateField AllCrimeData CClass myCalc( !UCRCode!, !CClass!) PYTHON_9.3 "def myCalc(year,yearVal):\n  if (year == 05110):\n    return "BurglaryRes"\n  else:\n    return "NA""</Process><Process ToolSource="c:\program files (x86)\arcgis\desktop10.2\ArcToolbox\Toolboxes\Data Management Tools.tbx\CalculateField" Date="20160524" Time="143826">CalculateField AllCrimeData CClass myCalc( !UCRCode!, !CClass!) PYTHON_9.3 "def myCalc(UCRCode,CClass):  \n  if (UCRCode == 05110):  \n    return "BurglaryRes"\n  else:\n    return "NA""</Process><Process ToolSource="c:\program files (x86)\arcgis\desktop10.2\ArcToolbox\Toolboxes\Data Management Tools.tbx\CalculateField" Date="20160524" Time="144900">CalculateField AllCrimeData CCCode myCalc( !UCRCode!, !CCCode! ) PYTHON_9.3 "def myCalc(UCRCode,CCCode):  \n  if (UCRCode == 05110):  \n    return 1\n  else:\n    return 0"</Process><Process ToolSource="c:\program files (x86)\arcgis\desktop10.2\ArcToolbox\Toolboxes\Data Management Tools.tbx\CalculateField" Date="20160524" Time="151752">CalculateField AllCrimeData CClass TextValue( !UCRCode! ) PYTHON_9.3 "def TextValue(FromCode):\n    if FromCode ==05110  or FromCode ==05111:\n        return "BurglaryRes"\n    else:\n        return "N/A""</Process><Process ToolSource="c:\program files (x86)\arcgis\desktop10.2\ArcToolbox\Toolboxes\Data Management Tools.tbx\CalculateField" Date="20160524" Time="152216">CalculateField AllCrimeData CClass TextValue( !UCRCode! ) PYTHON_9.3 "def TextValue(FromCode):\n    if FromCode == 05110  or FromCode == 05111:\n        return "BurglaryRes"\n    else:\n        return "NA""</Process><Process ToolSource="c:\program files (x86)\arcgis\desktop10.2\ArcToolbox\Toolboxes\Data Management Tools.tbx\CalculateField" Date="20160524" Time="152652">CalculateField AllCrimeData CClass TextValue( !UCRCode! ) PYTHON_9.3 "def TextValue(FromCode):\n    if FromCode == 05110:\n        return "BurglaryRes"\n    else:\n        return "NA""</Process><Process ToolSource="c:\program files (x86)\arcgis\desktop10.2\ArcToolbox\Toolboxes\Data Management Tools.tbx\CalculateField" Date="20160524" Time="153904">CalculateField AllCrimeData CClass TextValue( !UCRCode! ) PYTHON_9.3 "def TextValue(FromCode):\n    if (FromCode == 05110):\n        return "BurglaryRes"\n    else:\n        return "NA""</Process><Process ToolSource="c:\program files (x86)\arcgis\desktop10.2\ArcToolbox\Toolboxes\Data Management Tools.tbx\CalculateField" Date="20160524" Time="154730">CalculateField AllCrimeData CClass TextValue( !UCRCode! ) PYTHON_9.3 "def TextValue(FromCode):\n    if (FromCode == 01101):\n        return "Murder"\n    else:\n        return "NA""</Process><Process ToolSource="c:\program files (x86)\arcgis\desktop10.2\ArcToolbox\Toolboxes\Data Management Tools.tbx\CalculateField" Date="20160524" Time="155124">CalculateField AllCrimeData CClass TextValue( !UCRCode! ) PYTHON_9.3 "def TextValue(FromCode):\n    if FromCode == 01101:\n        return "Murder"\n    else:\n        return "NA""</Process><Process ToolSource="c:\program files (x86)\arcgis\desktop10.2\ArcToolbox\Toolboxes\Data Management Tools.tbx\CalculateField" Date="20160524" Time="161223">CalculateField AllCrimeData CCCode TextValue( !UCRCode! ) PYTHON_9.3 "def TextValue(FromCode):\n    if FromCode == 01101:\n        return 1\n    else:\n        return 0"</Process><Process ToolSource="c:\program files (x86)\arcgis\desktop10.2\ArcToolbox\Toolboxes\Data Management Tools.tbx\CalculateField" Date="20160524" Time="161530">CalculateField AllCrimeData CCCode TextValue( !UCRCode! ) PYTHON_9.3 "def TextValue(FromCode):\n    if FromCode &gt;= 01101:\n        return 1\n    else:\n        return 0"</Process><Process ToolSource="c:\program files (x86)\arcgis\desktop10.2\ArcToolbox\Toolboxes\Data Management Tools.tbx\CalculateField" Date="20160524" Time="161825">CalculateField AllCrimeData CCCode TextValue( !UCRCode! ) PYTHON_9.3 "def TextValue(FromCode):\n    if FromCode &gt;= 05110:\n        return 1\n    else:\n        return 0"</Process><Process ToolSource="c:\program files (x86)\arcgis\desktop10.2\ArcToolbox\Toolboxes\Data Management Tools.tbx\CalculateField" Date="20160524" Time="162203">CalculateField AllCrimeData CCCode TextValue( !UCRCode! ) PYTHON_9.3 "def TextValue(FromCode):\n    if FromCode != 05110:\n        return 1\n    else:\n        return 0"</Process><Process ToolSource="c:\program files (x86)\arcgis\desktop10.2\ArcToolbox\Toolboxes\Data Management Tools.tbx\CalculateField" Date="20160524" Time="162249">CalculateField AllCrimeData CCCode TextValue( !UCRCode! ) PYTHON_9.3 "def TextValue(FromCode):\n    if FromCode != 05110:\n        return 1\n    else:\n        return 0"</Process><Process ToolSource="c:\program files (x86)\arcgis\desktop10.2\ArcToolbox\Toolboxes\Data Management Tools.tbx\CalculateField" Date="20160524" Time="163947">CalculateField AllCrimeData CClass myCalc( !UCRCode!, !CClass! ) PYTHON_9.3 "def myCalc(FromCode,Class):\n    if (FromCode == "05110"):\n        return "burgalryRes"\n    else:\n        return "N/A""</Process><Process ToolSource="c:\program files (x86)\arcgis\desktop10.2\ArcToolbox\Toolboxes\Data Management Tools.tbx\CalculateField" Date="20160524" Time="165658">CalculateField AllCrimeData CClass myCalc( !UCRCode!, !CClass! ) PYTHON_9.3 "def myCalc(FromCode,Class):\n    if (FromCode == "05110" or FromCode == "05111" or FromCode == "05112"  or FromCode == "05311" or FromCode == "05312"):\n        return "BurgalryRes"\n    else:\n        return "N/A""</Process><Process ToolSource="c:\program files (x86)\arcgis\desktop10.2\ArcToolbox\Toolboxes\Data Management Tools.tbx\CalculateField" Date="20160524" Time="170515">CalculateField AllCrimeData CClass myCalc( !UCRCode!, !CClass! ) PYTHON_9.3 "def myCalc(FromCode,Class):\n    if (FromCode == "04100" or FromCode == "04200" or FromCode == "04300"  or FromCode == "04400" or FromCode == "04500"):\n        return "BurgalryRes"\n    else:\n        return "Class""</Process><Process ToolSource="c:\program files (x86)\arcgis\desktop10.2\ArcToolbox\Toolboxes\Data Management Tools.tbx\CalculateField" Date="20160524" Time="170743">CalculateField AllCrimeData CClass myCalc( !UCRCode!, !CClass! ) PYTHON_9.3 "def myCalc(FromCode,Class):\n    if (FromCode == "04100" or FromCode == "04200" or FromCode == "04300"  or FromCode == "04400" or FromCode == "04500"):\n        return "Assault"\n    else:\n        return "Class""</Process><Process ToolSource="c:\program files (x86)\arcgis\desktop10.2\ArcToolbox\Toolboxes\Data Management Tools.tbx\CalculateField" Date="20160524" Time="171257">CalculateField AllCrimeData CClass myCalc( !UCRCode!, !CClass! ) PYTHON_9.3 "def myCalc(FromCode,Class):\n    if (FromCode == "05110" or FromCode == "05111" or FromCode == "05112"  or FromCode == "05311" or FromCode == "05312"):\n        return "BurglaryRes"\n    else:\n        return Class"</Process><Process ToolSource="c:\program files (x86)\arcgis\desktop10.2\ArcToolbox\Toolboxes\Data Management Tools.tbx\CalculateField" Date="20160524" Time="175436">CalculateField AllCrimeData CClass myCalc( !UCRCode!, !CClass! ) PYTHON_9.3 "def myCalc(FromCode,Class):\n    if (FromCode == "03100" or FromCode == "03110" or FromCode == "03120"  or FromCode == "03130" or FromCode == "03140" or FromCode == "03150" or FromCode == "03160" or FromCode == "03190" or FromCode == "03210" or FromCode == "03220" or FromCode == "03230" or FromCode == "03240" or FromCode == "03250" or FromCode == "03260" or FromCode == "03290" or FromCode == "03310" or FromCode == "03320" or FromCode == "03330" or FromCode == "03340" or FromCode == "03350" or FromCode == "03360" or FromCode == "03390" or FromCode == "03410" or FromCode == "03420" or FromCode == "03430" or FromCode == "03440" or FromCode == "03450" or FromCode == "03460" or FromCode == "03490"):\n        return "Robbery"\n    else:\n        return Class"</Process><Process ToolSource="c:\program files (x86)\arcgis\desktop10.2\ArcToolbox\Toolboxes\Data Management Tools.tbx\CalculateField" Date="20160525" Time="133028">CalculateField AllCrimeData CClass myCalc( !UCRCode!, !CClass!) PYTHON_9.3 "def myCalc(FromCode,Class):\n   if (FromCode =="05100" or FromCode =="05110" or FromCode =="05111" or FromCode =="05112" or FromCode =="05311" or FromCode =="05312" or FromCode =="05210" or FromCode =="05211" or FromCode =="05212" or FromCode =="05300"):\n     return "BurglaryRes"\n   else:\n     return Class\n  "</Process><Process ToolSource="c:\program files (x86)\arcgis\desktop10.2\ArcToolbox\Toolboxes\Data Management Tools.tbx\CalculateField" Date="20160525" Time="141327">CalculateField AllCrimeData CClass myCalc( !CrimeName!, !CClass!) PYTHON_9.3 "def myCalc(FromCode,Class):\n   if(FromCode=="05310"):\n     return "BurglaryRes"\n   else:\n     return Class"</Process><Process ToolSource="c:\program files (x86)\arcgis\desktop10.2\ArcToolbox\Toolboxes\Data Management Tools.tbx\CalculateField" Date="20160525" Time="141944">CalculateField AllCrimeData CClass myCalc( !UCRCode!, !CClass!) PYTHON_9.3 "def myCalc(FromCode,Class):\n   if(FromCode=="05310"):\n     return "BurglaryRes"\n   else:\n     return Class"</Process><Process ToolSource="c:\program files (x86)\arcgis\desktop10.2\ArcToolbox\Toolboxes\Data Management Tools.tbx\CalculateField" Date="20160525" Time="142906">CalculateField AllCrimeData CClass myCalc( !UCRCode!, !CClass!) PYTHON_9.3 "def myCalc(FromCode,Class):\n   if (FromCode=="05310"):\n     return "BurglaryRes"\n   else:\n     return Class"</Process><Process ToolSource="c:\program files (x86)\arcgis\desktop10.2\ArcToolbox\Toolboxes\Data Management Tools.tbx\CalculateField" Date="20160525" Time="143005">CalculateField AllCrimeData CClass myCalc( !UCRCode!, !CClass!) PYTHON_9.3 "def myCalc(FromCode,Class):\n   if (FromCode == "05310"):\n     return "BurglaryRes"\n   else:\n     return Class"</Process><Process ToolSource="c:\program files (x86)\arcgis\desktop10.2\ArcToolbox\Toolboxes\Data Management Tools.tbx\CalculateField" Date="20160525" Time="143125">CalculateField AllCrimeData CClass myCalc( !UCRCode!, !CClass!) PYTHON_9.3 "def myCalc(FromCode,Class):\n   if (FromCode == "05310"):\n     return "BurglaryRes"\n   else:\n     return Class"</Process><Process ToolSource="c:\program files (x86)\arcgis\desktop10.2\ArcToolbox\Toolboxes\Data Management Tools.tbx\CalculateField" Date="20160525" Time="143213">CalculateField AllCrimeData CClass myCalc( !UCRCode!, !CClass!) PYTHON_9.3 "def myCalc(FromCode,Class):\n   if (FromCode == "05310"):\n     return "BurglaryR"\n   else:\n     return Class"</Process><Process ToolSource="c:\program files (x86)\arcgis\desktop10.2\ArcToolbox\Toolboxes\Data Management Tools.tbx\CalculateField" Date="20160525" Time="151838">CalculateField AllCrimeData CClass myCalc( !UCRCode!, !CClass!) PYTHON_9.3 "def myCalc(FromCode,Class):\n  if (FromCode == "05120" or FromCode == "05121" or FromCode == "05122" or FromCode == "05220" or FromCode == "05221" or FromCode == "05222" or FromCode == "05320" or FromCode == "05321" or FromCode == "05322"):\n    return "BurglaryNonRes"\n  else:\n    return Class"</Process><Process ToolSource="c:\program files (x86)\arcgis\desktop10.2\ArcToolbox\Toolboxes\Data Management Tools.tbx\CalculateField" Date="20160525" Time="152353">CalculateField AllCrimeData CClass myCalc( !UCRCode!, !CClass!) PYTHON_9.3 "def myCalc(FromCode,Class):\n  if (FromCode == "05120" or FromCode == "05121" or FromCode == "05122" or FromCode == "05220" or FromCode == "05221" or FromCode == "05222" or FromCode == "05320" or FromCode == "05321" or FromCode == "05322"):\n    return "BurglaryNonRes"\n  else:\n    return Class"</Process><Process ToolSource="c:\program files (x86)\arcgis\desktop10.2\ArcToolbox\Toolboxes\Data Management Tools.tbx\CalculateField" Date="20160526" Time="102617">CalculateField AllCrimeData CClass myCalc( !UCRCode!, !CClass!) PYTHON_9.3 "def myCalc(FromCode,Class):\n  if (FromCode == "05120" or FromCode == "05121" or FromCode == "05122" or FromCode == "05220" or FromCode == "05221" or FromCode == "05222" or FromCode == "05320" or FromCode == "05321" or FromCode == "05322"):\n    return "BurglaryNonRes"\n  else:\n    return Class"</Process><Process ToolSource="c:\program files (x86)\arcgis\desktop10.2\ArcToolbox\Toolboxes\Data Management Tools.tbx\CalculateField" Date="20160526" Time="142811">CalculateField AllCrimeData CClass myCalc( !UCRCode!, !CClass!) PYTHON_9.3 "def myCalc(FromCode,Class):\n  if (FromCode == "02100" or FromCode == "02200" or FromCode == "17000" or FromCode == "17003" or FromCode == "17009"     ):\n    return "Rape"\n  else:\n    return Class"</Process><Process ToolSource="c:\program files (x86)\arcgis\desktop10.2\ArcToolbox\Toolboxes\Data Management Tools.tbx\CalculateField" Date="20160526" Time="150935">CalculateField AllCrimeData CClass myCalc( !UCRCode!, !CClass!) PYTHON_9.3 "def myCalc(FromCode,Class):\n  if (FromCode == "01101" ):\n    return "Murder"\n  else:\n    return Class"</Process><Process ToolSource="c:\program files (x86)\arcgis\desktop10.2\ArcToolbox\Toolboxes\Data Management Tools.tbx\CalculateField" Date="20160526" Time="151324">CalculateField AllCrimeData CClass myCalc( !UCRCode!, !CClass!) PYTHON_9.3 "def myCalc(FromCode,Class):\n  if (FromCode == "17000" or FromCode == "17003"  or FromCode == "17009" ):\n    return "Class"\n  else:\n    return Class"</Process><Process ToolSource="c:\program files (x86)\arcgis\desktop10.2\ArcToolbox\Toolboxes\Data Management Tools.tbx\CalculateField" Date="20160526" Time="162347">CalculateField AllCrimeData CClass myCalc( !UCRCode!, !CClass!) PYTHON_9.3 "def myCalc(FromCode,Class):\n  if (FromCode == "07110" or FromCode == "07120"  or FromCode == "07210" or FromCode == "07220"  ):\n    return "TheftAutos"\n  else:\n    return Class"</Process><Process ToolSource="c:\program files (x86)\arcgis\desktop10.2\ArcToolbox\Toolboxes\Data Management Tools.tbx\CalculateField" Date="20160526" Time="173334">CalculateField AllCrimeData CClass myCalc( !UCRCode!, !CClass!) PYTHON_9.3 "def myCalc(FromCode,Class):\n  if (FromCode == "50012" or FromCode == "50013" ):\n    return "Suicide"\n  else:\n    return Class"</Process><Process ToolSource="c:\program files (x86)\arcgis\desktop10.2\ArcToolbox\Toolboxes\Data Management Tools.tbx\CalculateField" Date="20160526" Time="181535">CalculateField AllCrimeData CClass myCalc( !UCRCode!, !CClass!) PYTHON_9.3 "def myCalc(FromCode,Class):\n  if (FromCode == "06140" or FromCode == "06150" or FromCode == "06240" or FromCode == "06250" or FromCode == "06340" or FromCode == "06350"):\n    return "TheftAutoParts"\n  else:\n    return Class"</Process><Process ToolSource="c:\program files (x86)\arcgis\desktop10.2\ArcToolbox\Toolboxes\Data Management Tools.tbx\CalculateField" Date="20160526" Time="190250">CalculateField AllCrimeData CClass myCalc( !UCRCode!, !CClass!) PYTHON_9.3 "def myCalc(FromCode,Class):\n  if (FromCode == "06130" or FromCode == "06170" or FromCode == "06230" or FromCode == "06270" or FromCode == "06370"):\n    return "TheftBuildgsShoplifting"\n  else:\n    return Class"</Process><Process ToolSource="c:\program files (x86)\arcgis\desktop10.2\ArcToolbox\Toolboxes\Data Management Tools.tbx\CalculateField" Date="20160526" Time="195225">CalculateField AllCrimeData CCCode myCalc(!CClass!, !CCCode! ) PYTHON_9.3 "def myCalc(FromCode,Class):\n  if (FromCode == "BurglaryRes"):\n    return 1\n  elif(FromCode == "BurglaryNonRes"):\n    return 2\n  else:\n    return 0"</Process><Process ToolSource="c:\program files (x86)\arcgis\desktop10.2\ArcToolbox\Toolboxes\Data Management Tools.tbx\CalculateField" Date="20160526" Time="195605">CalculateField AllCrimeData CCCode myCalc(!CClass!, !CCCode! ) PYTHON_9.3 "def myCalc(FromCode,Class):\n  if (FromCode == "BurglaryRes"):\n    return 1\n  elif(FromCode == "BurglaryNonRes"):\n    return 2\n  elif(FromCode == "Assault"):\n    return 3\n  elif(FromCode == "Robbery"):\n    return 4\n  elif(FromCode == "Rape"):\n    return 5\n  elif(FromCode == "Murder"):\n    return 6\n  elif(FromCode == "TheftAutos"):\n    return 7\n  elif(FromCode == "TheftAutoParts"):\n    return 8\n  elif(FromCode == "TheftBuildgsShoplifting"):\n    return 9\n  elif(FromCode == "Suicide"):\n    return 10\n  else:\n    return 0"</Process><Process ToolSource="c:\program files (x86)\arcgis\desktop10.2\ArcToolbox\Toolboxes\Data Management Tools.tbx\CalculateField" Date="20160527" Time="102134">CalculateField AllCrimeData CYear Reclass( !CYear! ) PYTHON_9.3 "def Reclass(Year):\n  if (Year == 1 or Year == 10 or Year == 100):\n    return 2001\n  elif(Year == 2 or Year == 20 or Year == 200):\n    return 2002\n  elif(Year == 1906 ):\n    return 1996\n  elif(Year == 1907 ):\n    return 1997\n  else:\n    return Year"</Process><Process ToolSource="c:\program files (x86)\arcgis\desktop10.2\ArcToolbox\Toolboxes\Data Management Tools.tbx\CalculateField" Date="20160527" Time="102313">CalculateField AllCrimeData CYear Reclass( !CYear! ) PYTHON_9.3 "def Reclass(Year):\n  if (Year == 1 or Year == 10 or Year == 100):\n    return 2001\n  elif(Year == 2 or Year == 20 or Year == 200):\n    return 2002\n  elif(Year == 1906 ):\n    return 1996\n  elif(Year == 1907 ):\n    return 1997\n  else:\n    return Year"</Process><Process ToolSource="c:\program files (x86)\arcgis\desktop10.2\ArcToolbox\Toolboxes\Data Management Tools.tbx\CalculateField" Date="20160527" Time="103511">CalculateField AllCrimeData CYear Reclass( !CYear! ) PYTHON_9.3 "def Reclass(Year):\n  if (Year == 201 ):\n    return 2001\n  elif(Year == 202 or Year == 220 or Year == 1002):\n    return 2002\n  elif(Year == 999 or Year == 1699):\n    return 1999\n  elif(Year == 1900 ):\n    return 2000\n  else:\n    return Year"</Process><Process ToolSource="c:\program files (x86)\arcgis\desktop10.2\ArcToolbox\Toolboxes\Data Management Tools.tbx\CalculateField" Date="20160527" Time="122317">CalculateField AllCrimeData DayOfWeek dayOfWeek( !Date2!) PYTHON_9.3 "def dayOfWeek(dField):\n    dow = datetime.datetime.strptime(dField ,'%m%d%Y').strftime('%A')\n    return dow\n\n"</Process><Process ToolSource="c:\program files (x86)\arcgis\desktop10.2\ArcToolbox\Toolboxes\Data Management Tools.tbx\CalculateField" Date="20160609" Time="145043">CalculateField AllCrimeData_Clip3 CDay !Date2![2:4] PYTHON_9.3 #</Process><Process ToolSource="c:\program files (x86)\arcgis\desktop10.2\ArcToolbox\Toolboxes\Data Management Tools.tbx\CalculateField" Date="20160609" Time="145319">CalculateField AllCrimeData_Clip3 CMonth !Date2![:2] PYTHON_9.3 #</Process><Process ToolSource="c:\program files (x86)\arcgis\desktop10.2\ArcToolbox\Toolboxes\Data Management Tools.tbx\CalculateField" Date="20160609" Time="145621">CalculateField AllCrimeData_Clip3 CYear !Date2![4:8] PYTHON_9.3 #</Process><Process ToolSource="c:\program files (x86)\arcgis\desktop10.2\ArcToolbox\Toolboxes\Data Management Tools.tbx\CalculateField" Date="20160609" Time="150215">CalculateField AllCrimeData_Clip3 CYear Reclass( !CYear!) PYTHON_9.3 "def Reclass(year):\n  if (year =="0001" or year=="0010" or year=="0100" or year=="0201" or year=="1001"):\n     return "2001"\n  elif (year =="0002" or year=="0020" or year=="0200" or year=="1002" or year=="0102"):\n     return "2002"\n  elif (year =="0999" or year=="1699" ):\n     return "1999"\n  elif (year =="1906"):\n     return "1996"\n  elif (year =="1907"):\n     return "1997"\n  elif (year =="1900"):\n     return "2000"\n  else:\n    return year\n"</Process><Process ToolSource="c:\program files (x86)\arcgis\desktop10.2\ArcToolbox\Toolboxes\Data Management Tools.tbx\CalculateField" Date="20160609" Time="150343">CalculateField AllCrimeData_Clip3 CYear Reclass( !CYear!) PYTHON_9.3 "def Reclass(year):\n  if (year =="0001" or year=="0010" or year=="0100" or year=="0201" or year=="1001"):\n     return "2001"\n  elif (year =="0002" or year=="0020" or year=="0200" or year=="1002" or year=="0102"):\n     return "2002"\n  elif (year =="0999" or year=="1699" ):\n     return "1999"\n  elif (year =="1906"):\n     return "1996"\n  elif (year =="1907"):\n     return "1997"\n  elif (year =="1900"):\n     return "2000"\n  else:\n    return year\n"</Process><Process ToolSource="c:\program files (x86)\arcgis\desktop10.2\ArcToolbox\Toolboxes\Data Management Tools.tbx\CalculateField" Date="20160609" Time="150506">CalculateField AllCrimeData_Clip3 CYear Reclass( !CYear!) PYTHON_9.3 "def Reclass(year):\n  if (year =="0001" or year=="0010" or year=="0100" or year=="0201" or year=="1001"):\n     return "2001"\n  elif (year =="0002" or year=="0020" or year=="0200" or year=="1002" or year=="0102"):\n     return "2002"\n  elif (year =="0999" or year=="1699" ):\n     return "1999"\n  elif (year =="1906"):\n     return "1996"\n  elif (year =="1907"):\n     return "1997"\n  elif (year =="1900"):\n     return "2000"\n  else:\n    return year\n"</Process><Process ToolSource="c:\program files (x86)\arcgis\desktop10.2\ArcToolbox\Toolboxes\Data Management Tools.tbx\CalculateField" Date="20160609" Time="151012">CalculateField AllCrimeData_Clip3 CYear Reclass( !CYear!) PYTHON_9.3 "def Reclass(year):\n  if (year =="0001" or year=="0010" or year=="0100" or year=="0201" or year=="1001"):\n     return "2001"\n  elif (year =="0002" or year=="0020" or year=="0200" or year=="1002" or year=="0102" or year=="0202" or year=="0220"):\n     return "2002"\n  elif (year =="0999" or year=="1699" ):\n     return "1999"\n  elif (year =="1906"):\n     return "1996"\n  elif (year =="1907"):\n     return "1997"\n  elif (year =="1900"):\n     return "2000"\n  else:\n    return year\n"</Process><Process ToolSource="c:\program files (x86)\arcgis\desktop10.2\ArcToolbox\Toolboxes\Data Management Tools.tbx\CalculateField" Date="20160609" Time="153225">CalculateField "AllCrimeData_Clip3 selection" Date concat( !CDay!, !CMonth!, !CYear!) PYTHON_9.3 "def concat(day, month,year):\n    if day == "":\n        return ""\n    else:\n        return month+ day+year\n\n"</Process><Process ToolSource="c:\program files (x86)\arcgis\desktop10.2\ArcToolbox\Toolboxes\Data Management Tools.tbx\CalculateField" Date="20160609" Time="153643">CalculateField "AllCrimeData_Clip3 selection" DayOfWeek dayOFWeek( !Date! ) PYTHON_9.3 "def dayOFWeek(dfield):\n  dow=datetime.datetime.strptime(dfield,'%m%d%Y').strftime('%A')\n  return dow\n\n\n"</Process><Process ToolSource="c:\program files (x86)\arcgis\desktop10.2\ArcToolbox\Toolboxes\Data Management Tools.tbx\CalculateField" Date="20160609" Time="160944">CalculateField "AllCrimeData_Clip3 selection" Season myCalc( !CDay!, !CMonth!) PYTHON_9.3 "def myCalc(day,month):\n  if(month=="12" or month=="01" or month=="02"):\n    return "W"\n  elif(day&lt;"05" and month=="03"):\n    return "W"\n  elif(day&gt;"04" and month=="03"):\n    return "SP"\n  elif(day&lt;"25" and month=="05"):\n    return "SP"\n  elif(month=="04"):\n    return"SP"\n  elif(day&gt;"24" and month=="05"):\n    return "SU"\n  elif(day&lt;"22" and month=="09"):\n    return "SU"\n  elif(month=="06" or month=="7" or month=="08" ):\n     return "SU"\n  else:\n     return "F""</Process><Process ToolSource="c:\program files (x86)\arcgis\desktop10.2\ArcToolbox\Toolboxes\Data Management Tools.tbx\CalculateField" Date="20160609" Time="161247">CalculateField "AllCrimeData_Clip3 selection" Season myCalc( !CDay!, !CMonth!) PYTHON_9.3 "def myCalc(day,month):\n  if(month=="12" or month=="01" or month=="02"):\n    return "W"\n  elif(day&lt;"05" and month=="03"):\n    return "W"\n  elif(day&gt;"04" and month=="03"):\n    return "SP"\n  elif(day&lt;"25" and month=="05"):\n    return "SP"\n  elif(month=="04"):\n    return"SP"\n  elif(day&gt;"24" and month=="05"):\n    return "SU"\n  elif(day&lt;"22" and month=="09"):\n    return "SU"\n  elif(month=="06" or month=="07" or month=="08" ):\n     return "SU"\n  else:\n     return "F""</Process><Process ToolSource="c:\program files (x86)\arcgis\desktop10.2\ArcToolbox\Toolboxes\Data Management Tools.tbx\CalculateField" Date="20160609" Time="161450">CalculateField "AllCrimeData_Clip3 selection" Season myCalc( !CDay!, !CMonth!) PYTHON_9.3 "def myCalc(day,month):\n  if(month=="12" or month=="01" or month=="02"):\n    return "W"\n  elif(day&lt;"05" and month=="03"):\n    return "W"\n  elif(day&gt;"04" and month=="03"):\n    return "SP"\n  elif(day&lt;"25" and month=="05"):\n    return "SP"\n  elif(month=="04"):\n    return"SP"\n  elif(day&gt;"24" and month=="05"):\n    return "SU"\n  elif(day&lt;"22" and month=="09"):\n    return "SU"\n  elif(month=="06" or month=="07" or month=="08" ):\n     return "SU"\n  else:\n     return "F""</Process><Process ToolSource="c:\program files (x86)\arcgis\desktop10.2\ArcToolbox\Toolboxes\Data Management Tools.tbx\CalculateField" Date="20160609" Time="181505">CalculateField AllCrimes Time myCalc( !CrimeName!, !Time!) PYTHON_9.3 "def myCalc(name,time):\n  if(name=="ATTEMPT-ENT-RES-DAY" or name=="FORC-ENT-RES-DAY" or name=="UNLAWFUL ENT-RES-DAY"):\n    return "Day"\n  elif(name=="ATTEMPT-ENT-RES-NIGHT" or name=="FORC-ENT-RES-NIGHT" or name=="UNLAWFUL ENT-RES-NIGHT"):\n    return "Night"\n  else:\n    return"N/A"\n"</Process><Process ToolSource="c:\program files (x86)\arcgis\desktop10.2\ArcToolbox\Toolboxes\Data Management Tools.tbx\CalculateField" Date="20160609" Time="183225">CalculateField AllCrimes Time myCalc( !CrimeName!, !Time!) PYTHON_9.3 "def myCalc(name,time):\n  if(name=="ATTEMPT-ENT-NON-RES-DAY" or name=="FORC-ENT-NON-RES-DAY" or name=="UNLAWFUL ENT-NON-RES-DAY"):\n    return "Day"\n  elif(name=="ATTEMPT-ENT-NON-RES-NIGHT" or name=="FORC-ENT-NON-RES-NIGHT" or name=="UNLAWFUL ENT-NON-RES-NIGHT"):\n    return "Night"\n  else:\n    return time\n"</Process><Process ToolSource="c:\program files (x86)\arcgis\desktop10.2\ArcToolbox\Toolboxes\Data Management Tools.tbx\CalculateField" Date="20160609" Time="183806">CalculateField AllCrimes Time myCalc( !CrimeName!, !Time!) PYTHON_9.3 "def myCalc(name,time):\n  if(name=="ATTEMPT-ENT-NON-RES-DAY" or name=="FORC-ENT-NON-RES-DAY" or name=="UNLAWFUL- ENT-NON-RES-DAY"):\n    return "Day"\n  elif(name=="ATTEMPT-ENT-NON-RES-NIGHT" or name=="FORC-ENT-NON-RES-NIGHT" or name=="UNLAWFUL- ENT-NON-RES-NIGHT"):\n    return "Night"\n  else:\n    return time\n"</Process><Process ToolSource="c:\program files (x86)\arcgis\desktop10.2\ArcToolbox\Toolboxes\Data Management Tools.tbx\CalculateField" Date="20160609" Time="184149">CalculateField AllCrimes Time myCalc( !CrimeName!, !Time!) PYTHON_9.3 "def myCalc(name,time):\n  if(name=="ATTEMPT-ENT-NON-RES-DAY" or name=="FORC-ENT-NON-RES-DAY" or name=="UNLAWFUL- ENT-NON-RES-DAY"):\n    return "Day"\n  elif(name=="ATTEMPT-ENT-NON-RES-NIGHT" or name=="FORC-ENT-NON-RES-NIGHT" or name=="UNLAWFUL-ENT-NON-RES-NIG"):\n    return "Night"\n  else:\n    return time\n"</Process><Process ToolSource="c:\program files (x86)\arcgis\desktop10.2\ArcToolbox\Toolboxes\Data Management Tools.tbx\CalculateField" Date="20160609" Time="184607">CalculateField AllCrimes Time myCalc( !CrimeName!, !Time!) PYTHON_9.3 "def myCalc(name,time):\n  if(name=="ATTEMPT-ENT-NON-RES-DAY" or name=="FORC-ENT-NON-RES-DAY" or name=="UNLAWFUL- ENT-NON-RES-DAY"):\n    return "Day"\n  elif(name=="ATTEMPT-ENT-NON-RES-NIGH" or name=="FORC-ENT-NON-RES-NIGHT" or name=="UNLAWFUL-ENT-NON-RES-NIG"):\n    return "Night"\n  else:\n    return time\n"</Process><Process ToolSource="c:\program files (x86)\arcgis\desktop10.2\ArcToolbox\Toolboxes\Data Management Tools.tbx\CalculateField" Date="20160703" Time="165920">CalculateField AllCrimes WEWD myCalc( !DayOfWeek!, !WEWD!) PYTHON_9.3 "def myCalc(dow,wewd):\n  if(dow=="Saturday" or dow=="Sunday" ):\n    return "Weekend"\n  else:\n    return "Weekday"\n"</Process><Process ToolSource="c:\program files (x86)\arcgis\desktop10.2\ArcToolbox\Toolboxes\Data Management Tools.tbx\CalculateField" Date="20160710" Time="140946">CalculateField "AllCrimes selection" CClass myCalc( !CrimeName!, !CClass!) PYTHON_9.3 "def myCalc(na,cla):\n  if(na=="A" or na=="ASSA" or na=="ASSAULTS" or na=="ASSAULTS-OTHER"):\n    return "AssaultAgg"\n  else:\n    return cla\n"</Process><Process ToolSource="c:\program files (x86)\arcgis\desktop10.2\ArcToolbox\Toolboxes\Data Management Tools.tbx\CalculateField" Date="20160710" Time="141351">CalculateField AllCrimes CCCode myCalc( !CrimeName!, !CCCode!) PYTHON_9.3 "def myCalc(cname,cclass):\n  if(cname=="ASSAULTS-AGG/HANDS,ETC." or cname=="ASSAULTS-GUN" or cname=="ASSAULTS-KNIFE" or cname=="ASSAULTS-OTHER WEAPON"):\n    return "11"\n  else:\n    return cclass\n"</Process><Process ToolSource="c:\program files (x86)\arcgis\desktop10.2\ArcToolbox\Toolboxes\Data Management Tools.tbx\CalculateField" Date="20160710" Time="142256">CalculateField AllCrimes CClass myCalc( !CCCode! , !CClass! ) PYTHON_9.3 "def myCalc(ccode,cclass):\n  if(ccode=="11" ):\n    return "AssaultAgg"\n  else:\n    return cclass\n"</Process><Process ToolSource="c:\program files (x86)\arcgis\desktop10.2\ArcToolbox\Toolboxes\Data Management Tools.tbx\CalculateField" Date="20160710" Time="142649">CalculateField AllCrimes CClass myCalc( !CCCode! , !CClass! ) PYTHON_9.3 "def myCalc(ccode,cclass):\n  if(ccode=="11" ):\n    return "AssaultAgg"\n  else:\n    return cclass\n"</Process><Process ToolSource="c:\program files\arcgis\pro\Resources\ArcToolbox\toolboxes\Data Management Tools.tbx\DeleteField" Date="20211006" Time="010728">DeleteField ResidentialBurglary Status;ARC_Street;CCCode;CClass;ARC_Street;CCCode;CClass;CDay;CMonth;CrimeName;CTime;CYear;Date1;Date2;DayOfWeek;ID1;Name;Pct_along;Ref_ID;Report;Score;Season;Side;Stan_addr;Status;Time;UCRCode;WEWD</Process><Process ToolSource="c:\program files\arcgis\pro\Resources\ArcToolbox\toolboxes\Data Management Tools.tbx\DeleteField" Date="20211006" Time="010756">DeleteField ResidentialBurglary Location</Process></lineage><itemProps><itemName Sync="TRUE">AllCrimeData_Clip3</itemName><imsContentType Sync="TRUE">002</imsContentType><itemLocation><linkage Sync="TRUE">file://\\JIANGLAB-2\C$\Users\ma459137\Documents\ArcGIS\Default.gdb</linkage><protocol Sync="TRUE">Local Area Network</protocol></itemLocation></itemProps><coordRef><type Sync="TRUE">Projected</type><geogcsn Sync="TRUE">GCS_NAD_1983_2011</geogcsn><csUnits Sync="TRUE">Linear Unit: Meter (1.000000)</csUnits><projcsn Sync="TRUE">NAD_1983_2011_StatePlane_Ohio_South_FIPS_3402</projcsn><peXml Sync="TRUE">&lt;ProjectedCoordinateSystem xsi:type='typens:ProjectedCoordinateSystem' xmlns:xsi='http://www.w3.org/2001/XMLSchema-instance' xmlns:xs='http://www.w3.org/2001/XMLSchema' xmlns:typens='http://www.esri.com/schemas/ArcGIS/10.1'&gt;&lt;WKT&gt;PROJCS[&amp;quot;NAD_1983_2011_StatePlane_Ohio_South_FIPS_3402&amp;quot;,GEOGCS[&amp;quot;GCS_NAD_1983_2011&amp;quot;,DATUM[&amp;quot;D_NAD_1983_2011&amp;quot;,SPHEROID[&amp;quot;GRS_1980&amp;quot;,6378137.0,298.257222101]],PRIMEM[&amp;quot;Greenwich&amp;quot;,0.0],UNIT[&amp;quot;Degree&amp;quot;,0.0174532925199433]],PROJECTION[&amp;quot;Lambert_Conformal_Conic&amp;quot;],PARAMETER[&amp;quot;False_Easting&amp;quot;,600000.0],PARAMETER[&amp;quot;False_Northing&amp;quot;,0.0],PARAMETER[&amp;quot;Central_Meridian&amp;quot;,-82.5],PARAMETER[&amp;quot;Standard_Parallel_1&amp;quot;,38.73333333333333],PARAMETER[&amp;quot;Standard_Parallel_2&amp;quot;,40.03333333333333],PARAMETER[&amp;quot;Latitude_Of_Origin&amp;quot;,38.0],UNIT[&amp;quot;Meter&amp;quot;,1.0],AUTHORITY[&amp;quot;ESRI&amp;quot;,103128]]&lt;/WKT&gt;&lt;XOrigin&gt;-36475800&lt;/XOrigin&gt;&lt;YOrigin&gt;-29142900&lt;/YOrigin&gt;&lt;XYScale&gt;10000&lt;/XYScale&gt;&lt;ZOrigin&gt;-100000&lt;/ZOrigin&gt;&lt;ZScale&gt;10000&lt;/ZScale&gt;&lt;MOrigin&gt;-100000&lt;/MOrigin&gt;&lt;MScale&gt;10000&lt;/MScale&gt;&lt;XYTolerance&gt;0.001&lt;/XYTolerance&gt;&lt;ZTolerance&gt;0.001&lt;/ZTolerance&gt;&lt;MTolerance&gt;0.001&lt;/MTolerance&gt;&lt;HighPrecision&gt;true&lt;/HighPrecision&gt;&lt;WKID&gt;103128&lt;/WKID&gt;&lt;LatestWKID&gt;103128&lt;/LatestWKID&gt;&lt;/ProjectedCoordinateSystem&gt;</peXml></coordRef><LayerFile>{"type":"CIMLayerDocument","version":"2.7.0","build":26828,"layers":["CIMPATH=Map/ce436c8f7f6a49e28a6fceb8fd547b6b.xml"],"layerDefinitions":[{"type":"CIMFeatureLayer","name":"ResidentialBurglary","uRI":"CIMPATH=Map/ce436c8f7f6a49e28a6fceb8fd547b6b.xml","sourceModifiedTime":{"type":"TimeInstant"},"useSourceMetadata":true,"description":"ResidentialBurglary","layerElevation":{"type":"CIMLayerElevationSurface","mapElevationID":"{52DDF7A8-CF9A-4E64-AFBA-2792E50479D2}"},"expanded":true,"layerType":"Operational","showLegends":true,"visibility":true,"displayCacheType":"Permanent","maxDisplayCacheAge":5,"showPopups":true,"serviceLayerID":-1,"refreshRate":-1,"refreshRateUnit":"esriTimeUnitsSeconds","blendingMode":"Alpha","autoGenerateFeatureTemplates":true,"featureElevationExpression":"0","featureTable":{"type":"CIMFeatureTable","displayField":"OBJECTID","editable":true,"dataConnection":{"type":"CIMStandardDataConnection","workspaceConnectionString":"DATABASE=E:\\papers\\burglary\\20211004-revision\\data","workspaceFactory":"Shapefile","dataset":"ResidentialBurglary","datasetType":"esriDTFeatureClass"},"studyAreaSpatialRel":"esriSpatialRelUndefined","searchOrder":"esriSearchOrderSpatial"},"htmlPopupEnabled":true,"selectable":true,"featureCacheType":"Session","displayFiltersType":"ByScale","featureBlendingMode":"Alpha","labelClasses":[{"type":"CIMLabelClass","expressionTitle":"Custom","expression":"$feature.Name","expressionEngine":"Arcade","featuresToLabel":"AllVisibleFeatures","maplexLabelPlacementProperties":{"type":"CIMMaplexLabelPlacementProperties","featureType":"Point","avoidPolygonHoles":true,"canOverrunFeature":true,"canPlaceLabelOutsidePolygon":true,"canRemoveOverlappingLabel":true,"canStackLabel":true,"connectionType":"Unambiguous","constrainOffset":"NoConstraint","contourAlignmentType":"Page","contourLadderType":"Straight","contourMaximumAngle":90,"enableConnection":true,"enablePointPlacementPriorities":true,"featureWeight":0,"fontHeightReductionLimit":4,"fontHeightReductionStep":0.5,"fontWidthReductionLimit":90,"fontWidthReductionStep":5,"graticuleAlignmentType":"Straight","keyNumberGroupName":"Default","labelBuffer":15,"labelLargestPolygon":true,"labelPriority":-1,"labelStackingProperties":{"type":"CIMMaplexLabelStackingProperties","stackAlignment":"ChooseBest","maximumNumberOfLines":3,"minimumNumberOfCharsPerLine":3,"maximumNumberOfCharsPerLine":24,"separators":[{"type":"CIMMaplexStackingSeparator","separator":" ","splitAfter":true},{"type":"CIMMaplexStackingSeparator","separator":",","visible":true,"splitAfter":true}]},"lineFeatureType":"General","linePlacementMethod":"OffsetCurvedFromLine","maximumLabelOverrun":36,"maximumLabelOverrunUnit":"Point","minimumFeatureSizeUnit":"Map","multiPartOption":"OneLabelPerPart","offsetAlongLineProperties":{"type":"CIMMaplexOffsetAlongLineProperties","placementMethod":"BestPositionAlongLine","labelAnchorPoint":"CenterOfLabel","distanceUnit":"Percentage","useLineDirection":true},"pointExternalZonePriorities":{"type":"CIMMaplexExternalZonePriorities","aboveLeft":4,"aboveCenter":2,"aboveRight":1,"centerRight":3,"belowRight":5,"belowCenter":7,"belowLeft":8,"centerLeft":6},"pointPlacementMethod":"AroundPoint","polygonAnchorPointType":"GeometricCenter","polygonBoundaryWeight":0,"polygonExternalZones":{"type":"CIMMaplexExternalZonePriorities","aboveLeft":4,"aboveCenter":2,"aboveRight":1,"centerRight":3,"belowRight":5,"belowCenter":7,"belowLeft":8,"centerLeft":6},"polygonFeatureType":"General","polygonInternalZones":{"type":"CIMMaplexInternalZonePriorities","center":1},"polygonPlacementMethod":"CurvedInPolygon","primaryOffset":1,"primaryOffsetUnit":"Point","removeExtraWhiteSpace":true,"repetitionIntervalUnit":"Point","rotationProperties":{"type":"CIMMaplexRotationProperties","rotationType":"Arithmetic","alignmentType":"Straight"},"secondaryOffset":100,"strategyPriorities":{"type":"CIMMaplexStrategyPriorities","stacking":1,"overrun":2,"fontCompression":3,"fontReduction":4,"abbreviation":5},"thinningDistanceUnit":"Point","truncationMarkerCharacter":".","truncationMinimumLength":1,"truncationPreferredCharacters":"aeiou","truncationExcludedCharacters":"0123456789","polygonAnchorPointPerimeterInsetUnit":"Point"},"name":"Class 1","priority":-1,"standardLabelPlacementProperties":{"type":"CIMStandardLabelPlacementProperties","featureType":"Line","featureWeight":"None","labelWeight":"High","numLabelsOption":"OneLabelPerName","lineLabelPosition":{"type":"CIMStandardLineLabelPosition","above":true,"inLine":true,"parallel":true},"lineLabelPriorities":{"type":"CIMStandardLineLabelPriorities","aboveStart":3,"aboveAlong":3,"aboveEnd":3,"centerStart":3,"centerAlong":3,"centerEnd":3,"belowStart":3,"belowAlong":3,"belowEnd":3},"pointPlacementMethod":"AroundPoint","pointPlacementPriorities":{"type":"CIMStandardPointPlacementPriorities","aboveLeft":2,"aboveCenter":2,"aboveRight":1,"centerLeft":3,"centerRight":2,"belowLeft":3,"belowCenter":3,"belowRight":2},"rotationType":"Arithmetic","polygonPlacementMethod":"AlwaysHorizontal"},"textSymbol":{"type":"CIMSymbolReference","symbol":{"type":"CIMTextSymbol","blockProgression":"TTB","depth3D":1,"extrapolateBaselines":true,"fontEffects":"Normal","fontEncoding":"Unicode","fontFamilyName":"Tahoma","fontStyleName":"Regular","fontType":"Unspecified","haloSize":1,"height":10,"hinting":"Default","horizontalAlignment":"Left","kerning":true,"letterWidth":100,"ligatures":true,"lineGapType":"ExtraLeading","symbol":{"type":"CIMPolygonSymbol","symbolLayers":[{"type":"CIMSolidFill","enable":true,"color":{"type":"CIMRGBColor","values":[0,0,0,100]}}]},"textCase":"Normal","textDirection":"LTR","verticalAlignment":"Bottom","verticalGlyphOrientation":"Right","wordSpacing":100,"billboardMode3D":"FaceNearPlane"}},"useCodedValue":true,"visibility":true,"iD":-1}],"renderer":{"type":"CIMSimpleRenderer","patch":"Default","symbol":{"type":"CIMSymbolReference","symbol":{"type":"CIMPointSymbol","symbolLayers":[{"type":"CIMVectorMarker","enable":true,"anchorPointUnits":"Relative","dominantSizeAxis3D":"Z","size":4,"billboardMode3D":"FaceNearPlane","frame":{"xmin":-2,"ymin":-2,"xmax":2,"ymax":2},"markerGraphics":[{"type":"CIMMarkerGraphic","geometry":{"curveRings":[[[1.2246467991473532e-16,2],{"a":[[1.2246467991473532e-16,2],[0,0],0,1]}]]},"symbol":{"type":"CIMPolygonSymbol","symbolLayers":[{"type":"CIMSolidStroke","enable":true,"capStyle":"Round","joinStyle":"Round","lineStyle3D":"Strip","miterLimit":10,"width":0.69999999999999996,"color":{"type":"CIMRGBColor","values":[0,0,0,100]}},{"type":"CIMSolidFill","enable":true,"color":{"type":"CIMRGBColor","values":[189.34,252.449999999999989,194.599999999999994,100]}}]}}],"respectFrame":true}],"haloSize":1,"scaleX":1,"angleAlignment":"Display"}}},"scaleSymbols":true,"snappable":true}]}</LayerFile></DataProperties><ArcGISFormat>1.0</ArcGISFormat></Esri><idinfo><native Sync="TRUE">Microsoft Windows XP Version 5.1 (Build 2600) Service Pack 2; ESRI ArcCatalog 9.2.4.1420</native><descript><langdata Sync="TRUE">en</langdata><abstract>REQUIRED: A brief narrative summary of the data set.</abstract><purpose>REQUIRED: A summary of the intentions with which the data set was developed.</purpose></descript><citation><citeinfo><origin>REQUIRED: The name of an organization or individual that developed the data set.</origin><pubdate>REQUIRED: The date when the data set is published or otherwise made available for release.</pubdate><title Sync="TRUE">GeocodingAll</title><ftname Sync="TRUE">GeocodingAll</ftname><geoform Sync="TRUE">vector digital data</geoform><onlink Sync="TRUE">\\FRACTAL\E\crimeproject\geocoding\shp\GeocodingAll.shp</onlink></citeinfo></citation><timeperd><current>REQUIRED: The basis on which the time period of content information is determined.</current><timeinfo><sngdate><caldate>REQUIRED: The year (and optionally month, or month and day) for which the data set corresponds to the ground.</caldate></sngdate></timeinfo></timeperd><status><progress>REQUIRED: The state of the data set.</progress><update>REQUIRED: The frequency with which changes and additions are made to the data set after the initial data set is completed.</update></status><spdom><bounding><westbc Sync="TRUE">REQUIRED: Western-most coordinate of the limit of coverage expressed in longitude.</westbc><eastbc Sync="TRUE">REQUIRED: Eastern-most coordinate of the limit of coverage expressed in longitude.</eastbc><northbc Sync="TRUE">REQUIRED: Northern-most coordinate of the limit of coverage expressed in latitude.</northbc><southbc Sync="TRUE">REQUIRED: Southern-most coordinate of the limit of coverage expressed in latitude.</southbc></bounding></spdom><keywords><theme><themekt>REQUIRED: Reference to a formally registered thesaurus or a similar authoritative source of theme keywords.</themekt><themekey>REQUIRED: Common-use word or phrase used to describe the subject of the data set.</themekey></theme></keywords><accconst>REQUIRED: Restrictions and legal prerequisites for accessing the data set.</accconst><useconst>REQUIRED: Restrictions and legal prerequisites for using the data set after access is granted.</useconst><natvform Sync="TRUE">Shapefile</natvform></idinfo><dataIdInfo><envirDesc Sync="TRUE">Microsoft Windows 7 Version 6.1 (Build 7601) Service Pack 1; Esri ArcGIS 10.2.2.3552</envirDesc><dataLang><languageCode Sync="TRUE" value="eng"></languageCode><countryCode value="USA" Sync="TRUE"></countryCode></dataLang><idCitation><resTitle Sync="TRUE">AllCrimeData_Clip3</resTitle><presForm><PresFormCd Sync="TRUE" value="005"></PresFormCd></presForm></idCitation><spatRpType><SpatRepTypCd Sync="TRUE" value="001"></SpatRepTypCd></spatRpType></dataIdInfo><metainfo><langmeta Sync="TRUE">en</langmeta><metstdn Sync="TRUE">FGDC Content Standards for Digital Geospatial Metadata</metstdn><metstdv Sync="TRUE">FGDC-STD-001-1998</metstdv><mettc Sync="TRUE">local time</mettc><metc><cntinfo><cntorgp><cntper>REQUIRED: The person responsible for the metadata information.</cntper><cntorg>REQUIRED: The organization responsible for the metadata information.</cntorg></cntorgp><cntaddr><addrtype>REQUIRED: The mailing and/or physical address for the organization or individual.</addrtype><city>REQUIRED: The city of the address.</city><state>REQUIRED: The state or province of the address.</state><postal>REQUIRED: The ZIP or other postal code of the address.</postal></cntaddr><cntvoice>REQUIRED: The telephone number by which individuals can speak to the organization or individual.</cntvoice></cntinfo></metc><metd Sync="TRUE">20080330</metd></metainfo><mdLang><languageCode Sync="TRUE" value="eng"></languageCode><countryCode value="USA" Sync="TRUE"></countryCode></mdLang><mdStanName Sync="TRUE">ISO 19115 Geographic Information - Metadata</mdStanName><mdStanVer Sync="TRUE">DIS_ESRI1.0</mdStanVer><mdChar><CharSetCd Sync="TRUE" value="004"></CharSetCd></mdChar><mdHrLv><ScopeCd Sync="TRUE" value="005"></ScopeCd></mdHrLv><mdHrLvName Sync="TRUE">dataset</mdHrLvName><distinfo><resdesc Sync="TRUE">Downloadable Data</resdesc><stdorder><digform><digtinfo><transize Sync="TRUE">0.000</transize><dssize Sync="TRUE">0.000</dssize></digtinfo></digform></stdorder></distinfo><distInfo><distributor><distorTran><onLineSrc><orDesc Sync="TRUE">002</orDesc><linkage Sync="TRUE">file://\\FRACTAL\E\crimeproject\geocoding\shp\GeocodingAll.shp</linkage><protocol Sync="TRUE">Local Area Network</protocol></onLineSrc><transSize Sync="TRUE">0.000</transSize></distorTran><distorFormat><formatName Sync="TRUE">Shapefile</formatName></distorFormat></distributor><distFormat><formatName Sync="TRUE">File Geodatabase Feature Class</formatName></distFormat></distInfo><spdoinfo><direct Sync="TRUE">Vector</direct><ptvctinf><esriterm Name="AllCrimeData_Clip3"><efeatyp Sync="TRUE">Simple</efeatyp><efeageom code="1" Sync="TRUE"></efeageom><esritopo Sync="TRUE">FALSE</esritopo><efeacnt Sync="TRUE">0</efeacnt><spindex Sync="TRUE">TRUE</spindex><linrefer Sync="TRUE">FALSE</linrefer></esriterm></ptvctinf></spdoinfo><spref><horizsys><cordsysn><geogcsn Sync="TRUE">GCS_North_American_1983</geogcsn><projcsn Sync="TRUE">NAD_1983_StatePlane_Ohio_South_FIPS_3402_Feet</projcsn></cordsysn><planar><planci><plance Sync="TRUE">coordinate pair</plance><plandu Sync="TRUE">survey feet</plandu><coordrep><absres Sync="TRUE">0.000000</absres><ordres Sync="TRUE">0.000000</ordres></coordrep></planci></planar><geodetic><horizdn Sync="TRUE">North American Datum of 1983</horizdn><ellips Sync="TRUE">Geodetic Reference System 80</ellips><semiaxis Sync="TRUE">6378137.000000</semiaxis><denflat Sync="TRUE">298.257222</denflat></geodetic></horizsys></spref><refSysInfo><RefSystem><refSysID><identCode Sync="TRUE" code="103128">NAD_1983_StatePlane_Ohio_South_FIPS_3402_Feet</identCode><idCodeSpace Sync="TRUE">ESRI</idCodeSpace><idVersion Sync="TRUE">10.2.1</idVersion></refSysID></RefSystem></refSysInfo><spatRepInfo><VectSpatRep><geometObjs Name="AllCrimeData_Clip3"><geoObjTyp><GeoObjTypCd value="004" Sync="TRUE"></GeoObjTypCd></geoObjTyp><geoObjCnt Sync="TRUE">0</geoObjCnt></geometObjs><topLvl><TopoLevCd value="001" Sync="TRUE"></TopoLevCd></topLvl></VectSpatRep></spatRepInfo><eainfo><detailed Name="AllCrimeData_Clip3"><enttyp><enttypl Sync="TRUE">AllCrimeData_Clip3</enttypl><enttypt Sync="TRUE">Feature Class</enttypt><enttypc Sync="TRUE">0</enttypc></enttyp><attr><attrlabl Sync="TRUE">OBJECTID</attrlabl><attalias Sync="TRUE">OBJECTID</attalias><attrtype Sync="TRUE">OID</attrtype><attwidth Sync="TRUE">4</attwidth><atprecis Sync="TRUE">0</atprecis><attscale Sync="TRUE">0</attscale><attrdef Sync="TRUE">Internal feature number.</attrdef><attrdefs Sync="TRUE">Esri</attrdefs><attrdomv><udom Sync="TRUE">Sequential unique whole numbers that are automatically generated.</udom></attrdomv></attr><attr><attrlabl Sync="TRUE">Shape</attrlabl><attalias Sync="TRUE">Shape</attalias><attrtype Sync="TRUE">Geometry</attrtype><attwidth Sync="TRUE">0</attwidth><atprecis Sync="TRUE">0</atprecis><attscale Sync="TRUE">0</attscale><attrdef Sync="TRUE">Feature geometry.</attrdef><attrdefs Sync="TRUE">ESRI</attrdefs><attrdomv><udom Sync="TRUE">Coordinates defining the features.</udom></attrdomv></attr><attr><attrlabl Sync="TRUE">Status</attrlabl><attalias Sync="TRUE">Status</attalias><attrtype Sync="TRUE">String</attrtype><attwidth Sync="TRUE">1</attwidth><atprecis Sync="TRUE">0</atprecis><attscale Sync="TRUE">0</attscale></attr><attr><attrlabl Sync="TRUE">Score</attrlabl><attalias Sync="TRUE">Score</attalias><attrtype Sync="TRUE">SmallInteger</attrtype><attwidth Sync="TRUE">2</attwidth><atprecis Sync="TRUE">0</atprecis><attscale Sync="TRUE">0</attscale></attr><attr><attrlabl Sync="TRUE">Side</attrlabl><attalias Sync="TRUE">Side</attalias><attrtype Sync="TRUE">String</attrtype><attwidth Sync="TRUE">1</attwidth><atprecis Sync="TRUE">0</atprecis><attscale Sync="TRUE">0</attscale></attr><attr><attrlabl Sync="TRUE">X</attrlabl><attalias Sync="TRUE">X</attalias><attrtype Sync="TRUE">Double</attrtype><attwidth Sync="TRUE">8</attwidth><atprecis Sync="TRUE">0</atprecis><attscale Sync="TRUE">0</attscale></attr><attr><attrlabl Sync="TRUE">Y</attrlabl><attalias Sync="TRUE">Y</attalias><attrtype Sync="TRUE">Double</attrtype><attwidth Sync="TRUE">8</attwidth><atprecis Sync="TRUE">0</atprecis><attscale Sync="TRUE">0</attscale></attr><attr><attrlabl Sync="TRUE">Stan_addr</attrlabl><attalias Sync="TRUE">Stan_addr</attalias><attrtype Sync="TRUE">String</attrtype><attwidth Sync="TRUE">79</attwidth><atprecis Sync="TRUE">0</atprecis><attscale Sync="TRUE">0</attscale></attr><attr><attrlabl Sync="TRUE">Ref_ID</attrlabl><attalias Sync="TRUE">Ref_ID</attalias><attrtype Sync="TRUE">Integer</attrtype><attwidth Sync="TRUE">4</attwidth><atprecis Sync="TRUE">0</atprecis><attscale Sync="TRUE">0</attscale></attr><attr><attrlabl Sync="TRUE">Pct_along</attrlabl><attalias Sync="TRUE">Pct_along</attalias><attrtype Sync="TRUE">Double</attrtype><attwidth Sync="TRUE">8</attwidth><atprecis Sync="TRUE">0</atprecis><attscale Sync="TRUE">0</attscale></attr><attr><attrlabl Sync="TRUE">ARC_Street</attrlabl><attalias Sync="TRUE">ARC_Street</attalias><attrtype Sync="TRUE">String</attrtype><attwidth Sync="TRUE">60</attwidth><atprecis Sync="TRUE">0</atprecis><attscale Sync="TRUE">0</attscale></attr><attr><attrlabl Sync="TRUE">ID1</attrlabl><attalias Sync="TRUE">ID1</attalias><attrtype Sync="TRUE">Integer</attrtype><attwidth Sync="TRUE">4</attwidth><atprecis Sync="TRUE">0</atprecis><attscale Sync="TRUE">0</attscale></attr><attr><attrlabl Sync="TRUE">Name</attrlabl><attalias Sync="TRUE">Name</attalias><attrtype Sync="TRUE">String</attrtype><attwidth Sync="TRUE">22</attwidth><atprecis Sync="TRUE">0</atprecis><attscale Sync="TRUE">0</attscale></attr><attr><attrlabl Sync="TRUE">Date1</attrlabl><attalias Sync="TRUE">Date1</attalias><attrtype Sync="TRUE">Integer</attrtype><attwidth Sync="TRUE">4</attwidth><atprecis Sync="TRUE">0</atprecis><attscale Sync="TRUE">0</attscale></attr><attr><attrlabl Sync="TRUE">Location</attrlabl><attalias Sync="TRUE">Location</attalias><attrtype Sync="TRUE">String</attrtype><attwidth Sync="TRUE">45</attwidth><atprecis Sync="TRUE">0</atprecis><attscale Sync="TRUE">0</attscale></attr><attr><attrlabl Sync="TRUE">UCRCode</attrlabl><attalias Sync="TRUE">UCRCode</attalias><attrtype Sync="TRUE">String</attrtype><attwidth Sync="TRUE">6</attwidth><atprecis Sync="TRUE">0</atprecis><attscale Sync="TRUE">0</attscale></attr><attr><attrlabl Sync="TRUE">CrimeName</attrlabl><attalias Sync="TRUE">CrimeName</attalias><attrtype Sync="TRUE">String</attrtype><attwidth Sync="TRUE">25</attwidth><atprecis Sync="TRUE">0</atprecis><attscale Sync="TRUE">0</attscale></attr><attr><attrlabl Sync="TRUE">Date2</attrlabl><attalias Sync="TRUE">Date2</attalias><attrtype Sync="TRUE">String</attrtype><attwidth Sync="TRUE">9</attwidth><atprecis Sync="TRUE">0</atprecis><attscale Sync="TRUE">0</attscale></attr><attr><attrlabl Sync="TRUE">CTime</attrlabl><attalias Sync="TRUE">CTime</attalias><attrtype Sync="TRUE">Double</attrtype><attwidth Sync="TRUE">8</attwidth><atprecis Sync="TRUE">0</atprecis><attscale Sync="TRUE">0</attscale></attr><attr><attrlabl Sync="TRUE">Report</attrlabl><attalias Sync="TRUE">Report</attalias><attrtype Sync="TRUE">Integer</attrtype><attwidth Sync="TRUE">4</attwidth><atprecis Sync="TRUE">0</atprecis><attscale Sync="TRUE">0</attscale></attr><attr><attrlabl Sync="TRUE">CDay</attrlabl><attalias Sync="TRUE">CDay</attalias><attrtype Sync="TRUE">SmallInteger</attrtype><attwidth Sync="TRUE">2</attwidth><atprecis Sync="TRUE">0</atprecis><attscale Sync="TRUE">0</attscale></attr><attr><attrlabl Sync="TRUE">CMonth</attrlabl><attalias Sync="TRUE">CMonth</attalias><attrtype Sync="TRUE">SmallInteger</attrtype><attwidth Sync="TRUE">2</attwidth><atprecis Sync="TRUE">0</atprecis><attscale Sync="TRUE">0</attscale></attr><attr><attrlabl Sync="TRUE">CYear</attrlabl><attalias Sync="TRUE">CYear</attalias><attrtype Sync="TRUE">SmallInteger</attrtype><attwidth Sync="TRUE">2</attwidth><atprecis Sync="TRUE">0</atprecis><attscale Sync="TRUE">0</attscale></attr><attr><attrlabl Sync="TRUE">CClass</attrlabl><attalias Sync="TRUE">CClass</attalias><attrtype Sync="TRUE">String</attrtype><attwidth Sync="TRUE">50</attwidth><atprecis Sync="TRUE">0</atprecis><attscale Sync="TRUE">0</attscale></attr><attr><attrlabl Sync="TRUE">CCCode</attrlabl><attalias Sync="TRUE">CCCode</attalias><attrtype Sync="TRUE">SmallInteger</attrtype><attwidth Sync="TRUE">2</attwidth><atprecis Sync="TRUE">0</atprecis><attscale Sync="TRUE">0</attscale></attr><attr><attrlabl Sync="TRUE">DayOfWeek</attrlabl><attalias Sync="TRUE">DayOfWeek</attalias><attrtype Sync="TRUE">String</attrtype><attwidth Sync="TRUE">50</attwidth><atprecis Sync="TRUE">0</atprecis><attscale Sync="TRUE">0</attscale></attr></detailed></eainfo><mdDateSt Sync="TRUE">20160609</mdDateSt></metadata>
